# Supplementary material for: Effect of the COVID-19 lockdown on the HIV care continuum in Southwestern Uganda: A time series analysis
Source: PLoS One. 2023 Aug 10;18(8):e0289000. doi: 10.1371/journal.pone.0289000 (PMC10414556; doi:10.1371/journal.pone.0289000)
Supplement: S1 File — (ZIP) [file pone.0289000.s002.zip]

Archive with 8 entries (8 files):
- Cleaned datasets for Jane/.DS_Store
- Cleaned datasets for Jane/Data Dictionary.xlsx
- Cleaned datasets for Jane/Masaka_ART_Aggregated data.xlsx
- Cleaned datasets for Jane/Masaka_Missed Visits_Aggregated data.xlsx
- Cleaned datasets for Jane/Masaka_Viral Suppressed Rates_Aggregated data.xlsx
- Cleaned datasets for Jane/Mbarara_ART_Aggregated data.xlsx
- Cleaned datasets for Jane/Mbarara_Missed Visits_Aggregated data.xlsx
- Cleaned datasets for Jane/Mbarara_Viral Suppressed Rates_Aggregated data.xlsx
