# Supplementary material for: Effect of the COVID-19 lockdown on the HIV care continuum in Southwestern Uganda: A time series analysis
Source: PLoS One. 2023 Aug 10;18(8):e0289000. doi: 10.1371/journal.pone.0289000 (PMC10414556; doi:10.1371/journal.pone.0289000)
Supplement: S1 File — (ZIP) [file pone.0289000.s002.zip › Cleaned datasets for Jane/Data Dictionary.xlsx]

## Sheet: Sheet1
Data dictionary for Mbarara and Masaka datasets
Variable name	Variable type	Description	Variable code
Consistent across all databases
year	numeric	Year of observation in time series	Range: 2017-2021
cmonth	numeric	Calendar month of observation in time series	1=Jan, 2=Feb, 3=March, etc.; Range: 1-12
postcovid_slope	numeric	Number of months since first lockdown	Range: 1-18
postcovid_bin	binary	Binary indicator variable describing pre- and post- first lockdown	0=Pre-lockdown; 1=Post 1st lockdown
postcovid_firstlock	numeric	Numerical variable indicating the months when 1stlockdown was imposed	0 = Pre-lockdown; 1 = 2-month period when 1st lockdown was imposed; 2 = All other post-lockdown months
postcovid_secondlock	numeric	Numerical variable indicating the months when 2ndlockdown was imposed	0 = Pre-lockdown; 1 = Post-lockdown months prior to 2nd lockdown; 2 = 3-month period when 2nd lockdown was imposed; 3 = All other post-lockdown months after 2nd lockdown was imposed
For ART databases
artmonth	date	Month-date of observation in time series	Range: 3/1/17-9/1/21
artmonth_num	numeric	Time in months since start of study period	Range: 1-55
num_ARTinitiations	numeric	Number of ART initations in that month	Range: 21-100 (for Mbarara Database)
For Missed Visit databases
schedmonth	date	Month-date of observation in time series	Range: 3/1/17-9/1/21
schedmonth	numeric	Time in months since start of study period	Range: 1-55
missed_visits	numeric	Number of scheduled visits that were missed by greater than 2-weeks in that month	Range: 0-88
num_schedvisits	numeric	Number of scheduled visits in that month	Range: 13-590
prop_missed_visit	numeric	Proportion of missed visits in that month	Range: 0-0.195
For Viral Suppression databases
vltestmonth	date	Month-date of observation in time series	Range: 9/1/17-9/1/21
vltestmonth_num	numeric	Time in months since start of study period	Range: 1-49
num_unsuppressed	numeric	Number of persons who were determined to be virally unsupressed in that month	Range: 1-12
num_viraltested	numeric	Number of persons whose viral loads were tested	Range: 17-192
prop_suppressed	numeric	Proportion of persons who were tested that were virall suppressed in that month	Range: 0.813-0.986
