# Supplementary material for: Effect of the COVID-19 lockdown on the HIV care continuum in Southwestern Uganda: A time series analysis
Source: PLoS One. 2023 Aug 10;18(8):e0289000. doi: 10.1371/journal.pone.0289000 (PMC10414556; doi:10.1371/journal.pone.0289000)
Supplement: S1 File — (ZIP) [file pone.0289000.s002.zip › Cleaned datasets for Jane/Masaka_ART_Aggregated data.xlsx]

## Sheet: Sheet1
artmonth	artmonth_num	cmonth	year	num_ARTinitiations	postcovid_slope	postcovid_bin	postcovid_firstlock	postcovid_secondlock
2017-03-01	1	3	2017	120	0	0	0	0
2017-04-01	2	4	2017	84	0	0	0	0
2017-05-01	3	5	2017	100	0	0	0	0
2017-06-01	4	6	2017	138	0	0	0	0
2017-07-01	5	7	2017	144	0	0	0	0
2017-08-01	6	8	2017	116	0	0	0	0
2017-09-01	7	9	2017	95	0	0	0	0
2017-10-01	8	10	2017	110	0	0	0	0
2017-11-01	9	11	2017	86	0	0	0	0
2017-12-01	10	12	2017	68	0	0	0	0
2018-01-01	11	1	2018	115	0	0	0	0
2018-02-01	12	2	2018	83	0	0	0	0
2018-03-01	13	3	2018	82	0	0	0	0
2018-04-01	14	4	2018	85	0	0	0	0
2018-05-01	15	5	2018	102	0	0	0	0
2018-06-01	16	6	2018	96	0	0	0	0
2018-07-01	17	7	2018	107	0	0	0	0
2018-08-01	18	8	2018	80	0	0	0	0
2018-09-01	19	9	2018	87	0	0	0	0
2018-10-01	20	10	2018	83	0	0	0	0
2018-11-01	21	11	2018	49	0	0	0	0
2018-12-01	22	12	2018	34	0	0	0	0
2019-01-01	23	1	2019	70	0	0	0	0
2019-02-01	24	2	2019	78	0	0	0	0
2019-03-01	25	3	2019	63	0	0	0	0
2019-04-01	26	4	2019	85	0	0	0	0
2019-05-01	27	5	2019	77	0	0	0	0
2019-06-01	28	6	2019	72	0	0	0	0
2019-07-01	29	7	2019	76	0	0	0	0
2019-08-01	30	8	2019	69	0	0	0	0
2019-09-01	31	9	2019	74	0	0	0	0
2019-10-01	32	10	2019	90	0	0	0	0
2019-11-01	33	11	2019	91	0	0	0	0
2019-12-01	34	12	2019	57	0	0	0	0
2020-01-01	35	1	2020	109	0	0	0	0
2020-02-01	36	2	2020	85	0	0	0	0
2020-03-01	37	3	2020	72	0	0	0	0
2020-04-01	38	4	2020	49	1	1	1	1
2020-05-01	39	5	2020	56	2	1	1	1
2020-06-01	40	6	2020	57	3	1	2	1
2020-07-01	41	7	2020	60	4	1	2	1
2020-08-01	42	8	2020	59	5	1	2	1
2020-09-01	43	9	2020	53	6	1	2	1
2020-10-01	44	10	2020	54	7	1	2	1
2020-11-01	45	11	2020	57	8	1	2	1
2020-12-01	46	12	2020	43	9	1	2	1
2021-01-01	47	1	2021	44	10	1	2	1
2021-02-01	48	2	2021	70	11	1	2	1
2021-03-01	49	3	2021	64	12	1	2	1
2021-04-01	50	4	2021	57	13	1	2	1
2021-05-01	51	5	2021	57	14	1	2	1
2021-06-01	52	6	2021	31	15	1	2	2
2021-07-01	53	7	2021	26	16	1	2	2
2021-08-01	54	8	2021	55	17	1	2	2
2021-09-01	55	9	2021	26	18	1	2	3
