# Supplementary material for: Effect of the COVID-19 lockdown on the HIV care continuum in Southwestern Uganda: A time series analysis
Source: PLoS One. 2023 Aug 10;18(8):e0289000. doi: 10.1371/journal.pone.0289000 (PMC10414556; doi:10.1371/journal.pone.0289000)
Supplement: S1 File — (ZIP) [file pone.0289000.s002.zip › Cleaned datasets for Jane/Masaka_Missed Visits_Aggregated data.xlsx]

## Sheet: Sheet1
schedmonth	schedmonth_num	cmonth	year	missed_visit	num_schedvisits	prop_missed_visit	postcovid_slope	postcovid_bin	postcovid_firstlock	postcovid_secondlock
2017-04-01	1	4	2017	4	48	0.0833333	0	0	0	0
2017-05-01	2	5	2017	3	66	0.0454545	0	0	0	0
2017-06-01	3	6	2017	16	93	0.172043	0	0	0	0
2017-07-01	4	7	2017	15	115	0.130435	0	0	0	0
2017-08-01	5	8	2017	26	160	0.1625	0	0	0	0
2017-09-01	6	9	2017	15	144	0.104167	0	0	0	0
2017-10-01	7	10	2017	18	184	0.0978261	0	0	0	0
2017-11-01	8	11	2017	20	206	0.0970874	0	0	0	0
2017-12-01	9	12	2017	22	158	0.139241	0	0	0	0
2018-01-01	10	1	2018	20	194	0.103093	0	0	0	0
2018-02-01	11	2	2018	30	231	0.12987	0	0	0	0
2018-03-01	12	3	2018	17	240	0.0708333	0	0	0	0
2018-04-01	13	4	2018	35	280	0.125	0	0	0	0
2018-05-01	14	5	2018	30	313	0.0958466	0	0	0	0
2018-06-01	15	6	2018	43	324	0.132716	0	0	0	0
2018-07-01	16	7	2018	48	394	0.121827	0	0	0	0
2018-08-01	17	8	2018	56	409	0.136919	0	0	0	0
2018-09-01	18	9	2018	37	363	0.101928	0	0	0	0
2018-10-01	19	10	2018	44	482	0.0912863	0	0	0	0
2018-11-01	20	11	2018	49	518	0.0945946	0	0	0	0
2018-12-01	21	12	2018	36	374	0.0962567	0	0	0	0
2019-01-01	22	1	2019	58	571	0.101576	0	0	0	0
2019-02-01	23	2	2019	54	588	0.0918367	0	0	0	0
2019-03-01	24	3	2019	55	563	0.0976909	0	0	0	0
2019-04-01	25	4	2019	52	724	0.0718232	0	0	0	0
2019-05-01	26	5	2019	76	958	0.0793319	0	0	0	0
2019-06-01	27	6	2019	54	767	0.0704042	0	0	0	0
2019-07-01	28	7	2019	89	1021	0.0871694	0	0	0	0
2019-08-01	29	8	2019	82	1031	0.0795344	0	0	0	0
2019-09-01	30	9	2019	69	1061	0.065033	0	0	0	0
2019-10-01	31	10	2019	90	1162	0.0774527	0	0	0	0
2019-11-01	32	11	2019	101	1123	0.0899377	0	0	0	0
2019-12-01	33	12	2019	76	938	0.0810235	0	0	0	0
2020-01-01	34	1	2020	98	1289	0.0760279	0	0	0	0
2020-02-01	35	2	2020	82	1009	0.0812686	0	0	0	0
2020-03-01	36	3	2020	92	1142	0.0805604	0	0	0	0
2020-04-01	37	4	2020	298	1431	0.208246	1	1	1	1
2020-05-01	38	5	2020	167	885	0.188701	2	1	1	1
2020-06-01	39	6	2020	119	1126	0.105684	3	1	2	1
2020-07-01	40	7	2020	97	777	0.124839	4	1	2	1
2020-08-01	41	8	2020	87	932	0.0933476	5	1	2	1
2020-09-01	42	9	2020	129	1270	0.101575	6	1	2	1
2020-10-01	43	10	2020	122	1338	0.0911809	7	1	2	1
2020-11-01	44	11	2020	101	1070	0.0943925	8	1	2	1
2020-12-01	45	12	2020	106	1148	0.0923345	9	1	2	1
2021-01-01	46	1	2021	99	1236	0.0800971	10	1	2	1
2021-02-01	47	2	2021	98	1185	0.0827004	11	1	2	1
2021-03-01	48	3	2021	90	1188	0.0757576	12	1	2	1
2021-04-01	49	4	2021	93	1165	0.0798283	13	1	2	1
2021-05-01	50	5	2021	73	1161	0.0628768	14	1	2	1
2021-06-01	51	6	2021	102	1151	0.0886186	15	1	2	2
2021-07-01	52	7	2021	169	1063	0.158984	16	1	2	2
2021-08-01	53	8	2021	102	1164	0.0876289	17	1	2	2
2021-09-01	54	9	2021	98	1126	0.0870337	18	1	2	3
2021-10-01	55	10	2021	2	37	0.0540541	19	1	2	3
