# Supplementary material for: Effect of the COVID-19 lockdown on the HIV care continuum in Southwestern Uganda: A time series analysis
Source: PLoS One. 2023 Aug 10;18(8):e0289000. doi: 10.1371/journal.pone.0289000 (PMC10414556; doi:10.1371/journal.pone.0289000)
Supplement: S1 File — (ZIP) [file pone.0289000.s002.zip › Cleaned datasets for Jane/Masaka_Viral Suppressed Rates_Aggregated data.xlsx]

## Sheet: Sheet1
vltestmonth	vltestmonth_num	cmonth	year	num_unsuppressed	num_viraltested	prop_suppressed	postcovid_slope	postcovid_bin	postcovid_firstlock	postcovid_secondlock
2017-09-01	1	9	2017	3	11	0.727273	0	0	0	0
2017-10-01	2	10	2017	7	24	0.708333	0	0	0	0
2017-11-01	3	11	2017	8	24	0.666667	0	0	0	0
2017-12-01	4	12	2017	4	11	0.636364	0	0	0	0
2018-01-01	5	1	2018	4	26	0.846154	0	0	0	0
2018-02-01	6	2	2018	11	24	0.541667	0	0	0	0
2018-03-01	7	3	2018	19	40	0.525	0	0	0	0
2018-04-01	8	4	2018	18	41	0.560976	0	0	0	0
2018-05-01	9	5	2018	13	31	0.580645	0	0	0	0
2018-06-01	10	6	2018	10	26	0.615385	0	0	0	0
2018-07-01	11	7	2018	18	39	0.538462	0	0	0	0
2018-08-01	12	8	2018	11	36	0.694444	0	0	0	0
2018-09-01	13	9	2018	11	41	0.731707	0	0	0	0
2018-10-01	14	10	2018	10	40	0.75	0	0	0	0
2018-11-01	15	11	2018	25	56	0.553571	0	0	0	0
2018-12-01	16	12	2018	16	55	0.709091	0	0	0	0
2019-01-01	17	1	2019	22	91	0.758242	0	0	0	0
2019-02-01	18	2	2019	31	86	0.639535	0	0	0	0
2019-03-01	19	3	2019	34	82	0.585366	0	0	0	0
2019-04-01	20	4	2019	40	111	0.63964	0	0	0	0
2019-05-01	21	5	2019	35	114	0.692982	0	0	0	0
2019-06-01	22	6	2019	32	77	0.584416	0	0	0	0
2019-07-01	23	7	2019	27	85	0.682353	0	0	0	0
2019-08-01	24	8	2019	33	86	0.616279	0	0	0	0
2019-09-01	25	9	2019	35	104	0.663462	0	0	0	0
2019-10-01	26	10	2019	45	114	0.605263	0	0	0	0
2019-11-01	27	11	2019	39	104	0.625	0	0	0	0
2019-12-01	28	12	2019	30	88	0.659091	0	0	0	0
2020-01-01	29	1	2020	51	141	0.638298	0	0	0	0
2020-02-01	30	2	2020	48	129	0.627907	0	0	0	0
2020-03-01	31	3	2020	46	133	0.654135	0	0	0	0
2020-04-01	32	4	2020	32	93	0.655914	1	1	1	1
2020-05-01	33	5	2020	22	59	0.627119	2	1	1	1
2020-06-01	34	6	2020	44	128	0.65625	3	1	2	1
2020-07-01	35	7	2020	53	139	0.618705	4	1	2	1
2020-08-01	36	8	2020	55	162	0.660494	5	1	2	1
2020-09-01	37	9	2020	44	196	0.77551	6	1	2	1
2020-10-01	38	10	2020	58	178	0.674157	7	1	2	1
2020-11-01	39	11	2020	36	113	0.681416	8	1	2	1
2020-12-01	40	12	2020	35	95	0.631579	9	1	2	1
2021-01-01	41	1	2021	36	93	0.612903	10	1	2	1
2021-02-01	42	2	2021	60	154	0.61039	11	1	2	1
2021-03-01	43	3	2021	51	155	0.670968	12	1	2	1
2021-04-01	44	4	2021	47	142	0.669014	13	1	2	1
2021-05-01	45	5	2021	66	159	0.584906	14	1	2	1
2021-06-01	46	6	2021	62	141	0.560284	15	1	2	2
2021-07-01	47	7	2021	30	103	0.708738	16	1	2	2
2021-08-01	48	8	2021	66	192	0.65625	17	1	2	2
2021-09-01	49	9	2021	64	195	0.671795	18	1	2	3
