# Supplementary material for: Effect of the COVID-19 lockdown on the HIV care continuum in Southwestern Uganda: A time series analysis
Source: PLoS One. 2023 Aug 10;18(8):e0289000. doi: 10.1371/journal.pone.0289000 (PMC10414556; doi:10.1371/journal.pone.0289000)
Supplement: S1 File — (ZIP) [file pone.0289000.s002.zip › Cleaned datasets for Jane/Mbarara_Missed Visits_Aggregated data.xlsx]

## Sheet: Sheet1
schedmonth	schedmonth_num	cmonth	year	missed_visit	num_schedvisits	prop_missed_visit	postcovid_slope	postcovid_bin	postcovid_firstlock	postcovid_secondlock
2017-03-01	1	3	2017	0	13	0	0	0	0	0
2017-04-01	2	4	2017	0	75	0	0	0	0	0
2017-05-01	3	5	2017	5	96	0.0520833	0	0	0	0
2017-06-01	4	6	2017	3	123	0.0243902	0	0	0	0
2017-07-01	5	7	2017	10	137	0.0729927	0	0	0	0
2017-08-01	6	8	2017	6	166	0.0361446	0	0	0	0
2017-09-01	7	9	2017	10	166	0.060241	0	0	0	0
2017-10-01	8	10	2017	17	221	0.0769231	0	0	0	0
2017-11-01	9	11	2017	13	219	0.0593607	0	0	0	0
2017-12-01	10	12	2017	9	194	0.0463918	0	0	0	0
2018-01-01	11	1	2018	28	268	0.104478	0	0	0	0
2018-02-01	12	2	2018	11	183	0.0601093	0	0	0	0
2018-03-01	13	3	2018	17	233	0.0729614	0	0	0	0
2018-04-01	14	4	2018	29	272	0.106618	0	0	0	0
2018-05-01	15	5	2018	13	275	0.0472727	0	0	0	0
2018-06-01	16	6	2018	19	272	0.0698529	0	0	0	0
2018-07-01	17	7	2018	28	321	0.0872274	0	0	0	0
2018-08-01	18	8	2018	23	318	0.072327	0	0	0	0
2018-09-01	19	9	2018	34	278	0.122302	0	0	0	0
2018-10-01	20	10	2018	40	381	0.104987	0	0	0	0
2018-11-01	21	11	2018	27	358	0.075419	0	0	0	0
2018-12-01	22	12	2018	24	309	0.0776699	0	0	0	0
2019-01-01	23	1	2019	44	439	0.100228	0	0	0	0
2019-02-01	24	2	2019	41	378	0.108466	0	0	0	0
2019-03-01	25	3	2019	16	396	0.040404	0	0	0	0
2019-04-01	26	4	2019	38	461	0.0824295	0	0	0	0
2019-05-01	27	5	2019	39	494	0.0789474	0	0	0	0
2019-06-01	28	6	2019	37	427	0.0866511	0	0	0	0
2019-07-01	29	7	2019	52	494	0.105263	0	0	0	0
2019-08-01	30	8	2019	29	465	0.0623656	0	0	0	0
2019-09-01	31	9	2019	48	455	0.105495	0	0	0	0
2019-10-01	32	10	2019	46	522	0.0881226	0	0	0	0
2019-11-01	33	11	2019	32	460	0.0695652	0	0	0	0
2019-12-01	34	12	2019	41	441	0.0929705	0	0	0	0
2020-01-01	35	1	2020	48	492	0.097561	0	0	0	0
2020-02-01	36	2	2020	47	465	0.101075	0	0	0	0
2020-03-01	37	3	2020	43	490	0.0877551	0	0	0	0
2020-04-01	38	4	2020	42	347	0.121037	1	1	1	1
2020-05-01	39	5	2020	56	405	0.138272	2	1	1	1
2020-06-01	40	6	2020	88	451	0.195122	3	1	2	1
2020-07-01	41	7	2020	80	475	0.168421	4	1	2	1
2020-08-01	42	8	2020	63	382	0.164921	5	1	2	1
2020-09-01	43	9	2020	51	477	0.106918	6	1	2	1
2020-10-01	44	10	2020	49	462	0.106061	7	1	2	1
2020-11-01	45	11	2020	61	523	0.116635	8	1	2	1
2020-12-01	46	12	2020	44	417	0.105516	9	1	2	1
2021-01-01	47	1	2021	60	590	0.101695	10	1	2	1
2021-02-01	48	2	2021	57	564	0.101064	11	1	2	1
2021-03-01	49	3	2021	81	583	0.138937	12	1	2	1
2021-04-01	50	4	2021	66	562	0.117438	13	1	2	1
2021-05-01	51	5	2021	48	519	0.0924855	14	1	2	1
2021-06-01	52	6	2021	48	469	0.102345	15	1	2	2
2021-07-01	53	7	2021	50	382	0.13089	16	1	2	2
2021-08-01	54	8	2021	87	504	0.172619	17	1	2	2
2021-09-01	55	9	2021	79	474	0.166667	18	1	2	3
