# Supplementary material for: Effect of the COVID-19 lockdown on the HIV care continuum in Southwestern Uganda: A time series analysis
Source: PLoS One. 2023 Aug 10;18(8):e0289000. doi: 10.1371/journal.pone.0289000 (PMC10414556; doi:10.1371/journal.pone.0289000)
Supplement: S1 File — (ZIP) [file pone.0289000.s002.zip › Cleaned datasets for Jane/Mbarara_Viral Suppressed Rates_Aggregated data.xlsx]

## Sheet: Sheet1
vltestmonth	vltestmonth_num	cmonth	year	num_unsuppresed	num_viraltested	prop_suppressed	postcovid_slope	postcovid_bin	postcovid_firstlock	postcovid_secondlock
2017-09-01	1	9	2017	1	17	0.941176	0	0	0	0
2017-10-01	2	10	2017	1	29	0.965517	0	0	0	0
2017-11-01	3	11	2017	3	46	0.934783	0	0	0	0
2017-12-01	4	12	2017	1	23	0.956522	0	0	0	0
2018-01-01	5	1	2018	7	46	0.847826	0	0	0	0
2018-02-01	6	2	2018	6	55	0.890909	0	0	0	0
2018-03-01	7	3	2018	3	52	0.942308	0	0	0	0
2018-04-01	8	4	2018	5	47	0.893617	0	0	0	0
2018-05-01	9	5	2018	12	64	0.8125	0	0	0	0
2018-06-01	10	6	2018	3	47	0.93617	0	0	0	0
2018-07-01	11	7	2018	4	54	0.925926	0	0	0	0
2018-08-01	12	8	2018	6	54	0.888889	0	0	0	0
2018-09-01	13	9	2018	7	66	0.893939	0	0	0	0
2018-10-01	14	10	2018	8	106	0.924528	0	0	0	0
2018-11-01	15	11	2018	4	90	0.955556	0	0	0	0
2018-12-01	16	12	2018	5	80	0.9375	0	0	0	0
2019-01-01	17	1	2019	4	91	0.956044	0	0	0	0
2019-02-01	18	2	2019	6	86	0.930233	0	0	0	0
2019-03-01	19	3	2019	5	92	0.945652	0	0	0	0
2019-04-01	20	4	2019	11	111	0.900901	0	0	0	0
2019-05-01	21	5	2019	10	101	0.90099	0	0	0	0
2019-06-01	22	6	2019	12	102	0.882353	0	0	0	0
2019-07-01	23	7	2019	6	97	0.938144	0	0	0	0
2019-08-01	24	8	2019	7	93	0.924731	0	0	0	0
2019-09-01	25	9	2019	6	111	0.945946	0	0	0	0
2019-10-01	26	10	2019	6	136	0.955882	0	0	0	0
2019-11-01	27	11	2019	8	122	0.934426	0	0	0	0
2019-12-01	28	12	2019	5	91	0.945055	0	0	0	0
2020-01-01	29	1	2020	9	142	0.93662	0	0	0	0
2020-02-01	30	2	2020	3	124	0.975806	0	0	0	0
2020-03-01	31	3	2020	5	148	0.966216	0	0	0	0
2020-04-01	32	4	2020	1	69	0.985507	1	1	1	1
2020-05-01	33	5	2020	5	79	0.936709	2	1	1	1
2020-06-01	34	6	2020	4	136	0.970588	3	1	2	1
2020-07-01	35	7	2020	5	157	0.968153	4	1	2	1
2020-08-01	36	8	2020	6	142	0.957747	5	1	2	1
2020-09-01	37	9	2020	5	138	0.963768	6	1	2	1
2020-10-01	38	10	2020	7	118	0.940678	7	1	2	1
2020-11-01	39	11	2020	10	164	0.939024	8	1	2	1
2020-12-01	40	12	2020	3	120	0.975	9	1	2	1
2021-01-01	41	1	2021	7	192	0.963542	10	1	2	1
2021-02-01	42	2	2021	6	177	0.966102	11	1	2	1
2021-03-01	43	3	2021	8	185	0.956757	12	1	2	1
2021-04-01	44	4	2021	5	141	0.964539	13	1	2	1
2021-05-01	45	5	2021	4	127	0.968504	14	1	2	1
2021-06-01	46	6	2021	2	101	0.980198	15	1	2	2
2021-07-01	47	7	2021	2	103	0.980583	16	1	2	2
2021-08-01	48	8	2021	7	173	0.959538	17	1	2	2
2021-09-01	49	9	2021	5	166	0.96988	18	1	2	3
